# Supplementary material for: Evaluation of walking activity and gait to identify physical and mental fatigue in neurodegenerative and immune disorders: preliminary insights from the IDEA-FAST feasibility study
Source: J Neuroeng Rehabil. 2024 Jun 5;21:94. doi: 10.1186/s12984-024-01390-1 (PMC11151484; doi:10.1186/s12984-024-01390-1)
Supplement: Supplementary file 1 — Supplementary Material 1. [file 12984_2024_1390_MOESM1_ESM.xlsx]

## Sheet: GLMM Associations
	Macros								Micros
	Features	P-value		Conditional R2		Marginal R2			Features	P-value		Conditional R2		Marginal R2
		PF	MF	PF	MF	PF	MF			PF	MF	PF	MF	PF	MF
	NumSteps_SD	0.482151	0.626644	0.156703	-0.0955562	9.7516e-05	-5.13406e-05		StanceTime_MEAN	0.224352	0.377198	0.157262	0.0967014	0.000380006	0.000209044
	NumSteps_MEAN	0.349885	0.744685	0.156815	-0.0955521	0.000171273	-2.38407e-05		StanceTime_SD	0.935972	0.483111	0.156742	0.0951551	1.48514e-06	0.000117382
	NumSteps_SUM	0.827616	0.166859	0.156807	-0.0954381	9.20402e-06	-0.000427061		StanceTime_ASY	0.996151	0.863759	-0.156769	0.0955365	-4.83991e-09	6.48512e-06
	NumSteps_VAR	0.747402	0.883732	0.156768	-0.0955058	2.02802e-05	-4.61655e-06		StepLength_MEAN	0.579715	0.632863	0.157073	-0.0950474	7.34745e-05	-5.7065e-05
	NumSteps_MIN	0.969236	0.185451	-0.156774	0.0954515	-3.04804e-07	0.000356174		StepLength_SD	0.304536	0.731326	-0.157718	0.0950921	-0.00022025	2.68707e-05
	NumSteps_MAX	0.627688	0.610684	0.156721	-0.0955239	4.62864e-05	-5.61699e-05		StepLength_ASY	0.287887	0.173087	0.162459	0.0962003	0.000219692	0.00037825
	NumSteps_MEDIAN	0.681268	0.450403	0.156805	0.0953754	3.54112e-05	0.000129155		StepTime_MEAN	0.0617052	0.206715	0.158222	0.097814	0.000927102	0.000441763
	NumSteps_PRC25	0.990536	0.503532	-0.156769	0.0952692	-2.98923e-08	9.62326e-05		StepTime_SD	0.902976	0.484145	0.156745	0.0953313	3.4587e-06	0.000118344
	NumSteps_PRC75	0.534292	0.948248	0.156912	0.0955051	7.67386e-05	9.6403e-07		StepTime_ASY	0.888915	0.883676	-0.156733	-0.0954935	-4.0695e-06	-4.82947e-06
	WalkTime_SD	0.528209	0.585497	0.156612	-0.0955983	8.05671e-05	-6.62e-05		StepVelocity_MEAN	0.967163	0.323031	-0.156759	-0.0961079	-3.91048e-07	-0.000246308
	WalkTime_MEAN	0.361434	0.761617	0.156659	-0.0955817	0.000170697	-2.15784e-05		StepVelocity_SD	0.348424	0.974719	-0.157455	-0.0953621	-0.000199575	-2.39803e-07
	WalkTime_SUM	0.869879	0.0793584	-0.156755	-0.0955017	-5.33025e-06	-0.000698032		StrideTime_MEAN	0.830937	0.65839	0.156743	0.0958692	1.01423e-05	4.68653e-05
	WalkTime_VAR	0.67185	0.838919	0.156713	-0.0955128	3.4994e-05	-9.17349e-06		StrideTime_SD	0.115282	0.999843	-0.158573	-0.0955082	-0.000565975	-9.53587e-12
	WalkTime_MIN	0.76324	0.360068	0.156822	0.095253	1.81946e-05	0.000167511		SwingTime_MEAN	0.0579931	0.192316	0.158313	0.097935	0.000948761	0.000468872
	WalkTime_MAX	0.672532	0.519625	0.156684	-0.0955377	3.58646e-05	-9.22389e-05		SwingTime_SD	0.848676	0.407873	0.156762	0.0954707	8.2797e-06	0.000161778
	WalkTime_MEDIAN	0.419344	0.435004	0.156807	0.0954001	0.000138745	0.000139841		SwingTime_ASY	0.439641	0.939347	-0.156859	-0.0955159	-0.000131218	-1.27955e-06
	WalkTime_PRC25	0.571222	0.449159	0.156669	0.0952174	6.62962e-05	0.000122404		StanceTime_SUM	0.852106	0.127282	0.156808	-0.0953733	6.77924e-06	-0.000524068
	WalkTime_PRC75	0.441636	0.966427	0.156837	0.0954992	0.000124718	4.2386e-07		StanceTime_VAR	0.865657	0.49259	0.156728	0.0951892	6.62129e-06	0.000111234
	SedentaryTime_SD	0.262275	0.141339	0.156554	0.09505	0.000251007	0.00044953		StanceTime_MEDIAN	0.252337	0.383194	0.156709	0.0967255	0.00037033	0.000222138
	SedentaryTime_MEAN	0.468712	0.31239	0.1569	0.0954966	0.000102766	0.000206906		StanceTime_PRC25	0.453733	0.720589	0.157206	0.0961066	0.000158373	3.70534e-05
	SedentaryTime_SUM	0.898462	0.0717499	0.156761	0.0955482	3.22367e-06	0.000731395		StanceTime_PRC75	0.238104	0.347128	0.157202	0.0963374	0.000336782	0.000222442
	SedentaryTime_VAR	0.543473	0.559113	0.156591	0.0951981	7.28333e-05	6.88193e-05		StanceTime_MIN	0.199184	0.0817266	0.157636	0.0963853	0.000324224	0.000638464
	SedentaryTime_MIN	0.724836	0.575984	-0.156681	0.0957479	-2.48043e-05	6.03502e-05		StanceTime_MAX	0.363127	0.258068	-0.156637	-0.0959092	-0.000163619	-0.000268383
	SedentaryTime_MAX	0.940586	0.0935706	0.156734	0.0951443	1.12232e-06	0.00059725		StepLength_SUM	0.763159	0.34382	0.156852	-0.0953507	1.73039e-05	-0.000193005
	SedentaryTime_MEDIAN	0.961037	0.742583	-0.156764	0.0955154	-4.62983e-07	2.15819e-05		StepLength_VAR	0.28607	0.994168	-0.157962	0.0953181	-0.0002481	1.25049e-08
	SedentaryTime_PRC25	0.718349	0.68606	-0.15671	0.0955981	-2.57682e-05	3.2364e-05		StepLength_MEDIAN	0.69647	0.541284	0.156901	-0.0949495	3.71423e-05	-9.41114e-05
	SedentaryTime_PRC75	0.470437	0.574395	0.156955	0.0954454	0.000101098	6.40394e-05		StepLength_PRC25	0.474736	0.608769	0.157296	-0.0949208	0.000120199	-6.46165e-05
	NumWalkingBouts	0.191476	0.0256451	-0.156682	-0.0956111	-0.000350437	-0.00114944		StepLength_PRC75	0.86057	0.650716	-0.15676	-0.0952611	-7.28352e-06	-5.04187e-05
	NumWalkingBouts10min	0.437964	0.378181	0.15647	-0.0956506	0.00011731	-0.000172394		StepLength_MIN	0.0786654	0.613253	0.157761	0.0954099	0.000586424	5.34612e-05
	NumSedentaryBouts20min	0.257888	0.329471	0.156527	0.0953899	0.000256739	0.000211131		StepLength_MAX	0.840028	0.803472	-0.156817	0.0952462	-7.9349e-06	1.40853e-05
	NumSedentaryBouts30min	0.0411159	0.0057078	0.156865	0.0966697	0.000822596	0.00165143		StepTime_SUM	0.846538	0.123772	0.156811	-0.0953641	7.30001e-06	-0.000533093
	NumSedentaryBouts55min	0.682996	0.115316	0.156715	0.0957525	3.3418e-05	0.000527619		StepTime_VAR	0.852081	0.510728	0.156754	0.0953848	8.23447e-06	0.000105179
	WalkTimeAlpha	0.656458	0.752908	0.162293	0.0970779	4.10311e-05	2.21924e-05		StepTime_MEDIAN	0.0820418	0.292129	0.157335	0.097233	0.000849371	0.000324215
	SedentaryTimeAlpha	0.664116	0.841972	-0.156764	-0.0955474	-3.75511e-05	-8.21193e-06		StepTime_PRC25	0.19634	0.370026	0.157971	0.097306	0.000473952	0.000233106
	VectorMag_SD	0.575247	0.0245247	-0.156943	-0.0971924	-6.48499e-05	-0.00115773		StepTime_PRC75	0.103933	0.263908	0.157762	0.0970467	0.000650461	0.000321812
	VectorMag_MEAN	0.82561	0.958346	-0.156628	-0.0954661	-1.08533e-05	-5.95381e-07		StepTime_MIN	0.635317	0.988884	-0.156686	0.0955098	-5.20601e-05	4.07783e-08
	VectorMag_SUM	0.161276	0.27288	0.158224	0.0963429	0.00042847	0.000254314		StepTime_MAX	0.156863	0.297693	-0.157509	-0.0959056	-0.000386446	-0.000222063
	VectorMag_VAR	0.894109	0.0906072	0.156738	-0.096569	3.55438e-06	-0.000638611		StepVelocity_SUM	0.754951	0.406961	0.156849	-0.0953872	1.85798e-05	-0.000148118
	VectorMag_MIN	0.0168276	0.0329914	0.160647	0.0989801	0.00143696	0.00121379		StepVelocity_VAR	0.355155	0.785801	-0.157542	-0.0957001	-0.000202175	-1.7892e-05
	VectorMag_MAX	0.13448	0.0520859	-0.158641	-0.098966	-0.000499381	-0.000900301		StepVelocity_MEDIAN	0.980782	0.310167	0.156761	-0.0958033	1.30223e-07	-0.000253922
	VectorMag_MEDIAN	0.724374	0.952002	-0.156614	0.0955469	-2.75638e-05	7.41313e-07		StepVelocity_PRC25	0.780707	0.396199	0.156847	-0.0953369	1.61506e-05	-0.000166319
	VectorMag_PRC25	0.907604	0.207851	0.15688	0.0969454	2.90012e-06	0.000348336		StepVelocity_PRC75	0.942186	0.338955	-0.156772	-0.0965692	-1.3346e-06	-0.000246737
	VectorMag_PRC75	0.405615	0.222837	-0.156845	-0.0953621	-0.00013676	-0.000322716		StepVelocity_MIN	0.526407	0.982769	0.156815	0.095324	7.66512e-05	9.95936e-08
	WalkingTimeVariability	0.950437	0.357906	-0.164865	-0.0998952	-9.12273e-07	-0.000215104		StepVelocity_MAX	0.115744	0.254853	-0.157227	-0.0961306	-0.000505686	-0.000282901
	SedentaryTimeVariability	0.0402124	0.00500277	0.164457	0.100499	0.000883774	0.00180514		StrideTime_SUM	0.879999	0.114882	0.156798	-0.0953908	4.43346e-06	-0.00055903
									StrideTime_VAR	0.231847	0.950997	-0.158315	0.0954324	-0.000331988	9.35309e-07
									StrideTime_MEDIAN	0.199422	0.427807	0.157195	0.0965526	0.000413329	0.000167421
									StrideTime_PRC25	0.341412	0.562445	0.157157	0.0965063	0.000239326	9.26653e-05
									StrideTime_PRC75	0.200524	0.202807	0.157205	0.0968624	0.000367547	0.000375678
									StrideTime_MIN	0.875069	0.842688	-0.156709	0.0956003	-5.05936e-06	8.37165e-06
									StrideTime_MAX	0.124252	0.920651	-0.157802	-0.0955576	-0.00053214	-2.34113e-06
									SwingTime_SUM	0.796432	0.12561	0.156827	-0.0953579	1.28908e-05	-0.000525779
									SwingTime_VAR	0.858903	0.451653	0.156786	0.0955108	7.18471e-06	0.00013217
									SwingTime_MEDIAN	0.0594993	0.284265	0.15804	0.0974014	0.000977714	0.000325975
									SwingTime_PRC25	0.138787	0.307045	0.158138	0.0977202	0.000653895	0.000317438
									SwingTime_PRC75	0.0953529	0.227503	0.157954	0.0972067	0.000689429	0.000377639
									SwingTime_MIN	0.59221	0.750475	0.1569	0.0955028	5.28012e-05	1.97029e-05
									SwingTime_MAX	0.865316	0.427948	-0.15683	-0.0955909	-5.61883e-06	-0.000125652

## Sheet: ML Intersubject CV
		Macros															Micros
		Mean of Balanced Accuracy (across the folds)															Mean of Balanced Accuracy (across the folds)
		Gait Characteristic	All		Ambulatory Volume		Sedentary Volume		Pattern		Vector Magnitude		Variability				Gait Characteristic	All		Ambulatory Volume		Sedentary Volume		Pattern		Vector Magnitude		Variability
		PRO	PF	MF	PF	MF	PF	MF	PF	MF	PF	MF	PF	MF			PRO	PF	MF	PF	MF	PF	MF	PF	MF	PF	MF	PF	MF
		SVM	0.48505	0.48547	0.467618	0.493293	0.507123	0.499005	0.462694	0.50411	0.526597	0.50445	0.481884	0.518469			SVM	0.470418	0.470925	0.419673	0.492189	0.498495	0.477244	0.483	0.480672	0.478513	0.493024	0.454095	0.494241
		kNN	0.523472	0.496234	0.4885	0.499536	0.452419	0.479029	0.482391	0.501064	0.522864	0.486896	0.490605	0.51864			kNN	0.500875	0.504179	0.455326	0.513947	0.458197	0.453664	0.498278	0.471184	0.482294	0.48448	0.478362	0.512781
		RF	0.529778	0.516897	0.475986	0.496722	0.503941	0.492944	0.473808	0.517197	0.544726	0.502096	0.500161	0.506586			RF	0.456996	0.48186	0.448575	0.475327	0.468876	0.473716	0.47983	0.479693	0.494965	0.518097	0.50724	0.518947
		NB	0.489172	0.489426	0.462833	0.492665	0.501153	0.513885	0.497308	0.50311	0.51513	0.506033	0.499097	0.500343			NB	0.43658	0.477238	0.4212	0.482796	0.470401	0.49023	0.442246	0.508556	0.498387	0.497125	0.483753	0.495875
		Standard Deviation of Balanced Accuracy (across the folds)															Standard Deviation of Balanced Accuracy (across the folds)
		Gait Characteristic	All		Ambulatory Volume		Sedentary Volume		Pattern		Vector Magnitude		Variability				Gait Characteristic	All		Ambulatory Volume		Sedentary Volume		Pattern		Vector Magnitude		Variability
		PRO	PF	MF	PF	MF	PF	MF	PF	MF	PF	MF	PF	MF			PRO	PF	MF	PF	MF	PF	MF	PF	MF	PF	MF	PF	MF
		SVM	0.0324822	0.0267871	0.0138735	0.026223	0.0305875	0.0324498	0.0474297	0.0202666	0.0423825	0.0178528	0.0249707	0.0103852			SVM	0.0323078	0.0501642	0.0403362	0.0102322	0.0189852	0.0152054	0.0277576	0.0456584	0.031948	0.0393967	0.0145296	0.0352338
		kNN	0.0263574	0.0343142	0.0363349	0.0308756	0.0447766	0.0319033	0.0392153	0.0466731	0.0277045	0.0130261	0.00846635	0.0359783			kNN	0.0355563	0.0510369	0.0366103	0.0355984	0.0149886	0.0270067	0.0367491	0.0319577	0.0175227	0.0384163	0.0215488	0.031414
		RF	0.0178697	0.0231371	0.0391832	0.0395302	0.0294128	0.0191899	0.0275947	0.023559	0.041088	0.0205743	0.0270856	0.0302791			RF	0.0361563	0.0363536	0.0449001	0.013871	0.0314332	0.0157408	0.0215843	0.0355142	0.0213412	0.0277077	0.0147318	0.00714569
		NB	0.0365555	0.0234785	0.0381862	0.0319065	0.0105655	0.0483301	0.0202974	0.0196329	0.034336	0.0376997	0.0411808	0.0469916			NB	0.0325551	0.0335509	0.0626766	0.0380129	0.0374746	0.0191978	0.0280291	0.0446781	0.0264854	0.014242	0.0176847	0.0176758
		Mean Precision (across the folds)															Mean Precision (across the folds)
		Gait Characteristic	All		Ambulatory Volume		Sedentary Volume		Pattern		Vector Magnitude		Variability				Gait Characteristic	All		Ambulatory Volume		Sedentary Volume		Pattern		Vector Magnitude		Variability
		PRO	PF	MF	PF	MF	PF	MF	PF	MF	PF	MF	PF	MF			PRO	PF	MF	PF	MF	PF	MF	PF	MF	PF	MF	PF	MF
		SVM	0.403314	0.329854	0.364822	0.328662	0.451296	0.400515	0.370692	0.402186	0.458376	0.410641	0.397353	0.440943			SVM	0.397963	0.372039	0.343388	0.395486	0.372089	0.308338	0.403942	0.358478	0.392193	0.388624	0.382322	0.397894
		kNN	0.464039	0.400451	0.427735	0.403476	0.38093	0.375882	0.415721	0.413664	0.465293	0.389834	0.42577	0.426335			kNN	0.440404	0.410899	0.390312	0.41775	0.395389	0.35302	0.436287	0.375096	0.413451	0.38845	0.409799	0.417709
		RF	0.478271	0.426693	0.413146	0.404932	0.446173	0.395428	0.40945	0.423921	0.482386	0.405841	0.438409	0.408479			RF	0.385853	0.385641	0.381285	0.373881	0.405887	0.371392	0.409283	0.384193	0.431026	0.426509	0.444087	0.426082
		NB	0.409789	0.390059	0.370143	0.376634	0.43756	0.442329	0.435338	0.4059	0.446378	0.39816	0.44455	0.409635			NB	0.382835	0.392107	0.357305	0.394293	0.403555	0.395117	0.36414	0.420736	0.436115	0.403075	0.421559	0.430561
		Mean Recall (across the folds)															Mean Recall (across the folds)
		Gait Characteristic	All		Ambulatory Volume		Sedentary Volume		Pattern		Vector Magnitude		Variability				Gait Characteristic	All		Ambulatory Volume		Sedentary Volume		Pattern		Vector Magnitude		Variability
		PRO	PF	MF	PF	MF	PF	MF	PF	MF	PF	MF	PF	MF			PRO	PF	MF	PF	MF	PF	MF	PF	MF	PF	MF	PF	MF
		SVM	0.3028	0.135642	0.246255	0.158073	0.41883	0.416838	0.321493	0.374781	0.461222	0.332847	0.273489	0.30119			SVM	0.389824	0.352155	0.310496	0.342425	0.0646649	0.116493	0.304885	0.287163	0.207234	0.176561	0.366052	0.530411
		kNN	0.480565	0.429581	0.398447	0.430939	0.280419	0.39848	0.44248	0.419558	0.446187	0.452639	0.453849	0.434688			kNN	0.519273	0.50543	0.405369	0.491793	0.426126	0.382606	0.485852	0.434668	0.381038	0.405058	0.376924	0.460956
		RF	0.445052	0.396219	0.393715	0.378819	0.445311	0.371749	0.408117	0.43937	0.4858	0.408718	0.407389	0.429006			RF	0.360817	0.368032	0.362563	0.38834	0.367677	0.375326	0.366677	0.376856	0.428137	0.431522	0.448129	0.449065
		NB	0.468797	0.688163	0.375286	0.738458	0.950847	0.491209	0.927995	0.935338	0.182233	0.24218	0.289933	0.457485			NB	0.544769	0.701529	0.421577	0.802669	0.389894	0.522238	0.390045	0.44404	0.910116	0.92462	0.594966	0.245628

## Sheet: ML Intrasubject CV
	Macros				Micros
	Mean of Balanced Accuracy (across the folds)				Mean of Balanced Accuracy (across the folds)
	Classifier	Feel_Q1	Feel_Q2		Classifier	Feel_Q1	Feel_Q2
	SVM	0.535442	0.539852		SVM	0.56898	0.557444
	kNN	0.532041	0.528286		kNN	0.56068	0.549291
	RF	0.524898	0.515032		RF	0.558639	0.543217
	NB	0.545408	0.545333		NB	0.556735	0.538032
	Standard Deviation of Balanced Accuracy (across the folds)				Standard Deviation of Balanced Accuracy (across the folds)
	Classifier	Feel_Q1	Feel_Q2		Classifier	Feel_Q1	Feel_Q2
	SVM	0.200004	0.200695		SVM	0.211952	0.193325
	kNN	0.234869	0.238897		kNN	0.22778	0.239408
	RF	0.23591	0.229865		RF	0.234982	0.239973
	NB	0.243341	0.231853		NB	0.224645	0.216861
	Mean Precision (across the folds)				Mean Precision (across the folds)
	Classifier	Feel_Q1	Feel_Q2		Classifier	Feel_Q1	Feel_Q2
	SVM	0.405267	0.40455		SVM	0.439145	0.426587
	kNN	0.436871	0.440741		kNN	0.466667	0.478392
	RF	0.447026	0.426429		RF	0.470272	0.472815
	NB	0.472468	0.445053		NB	0.467259	0.439915
	Mean Recall (across the folds)				Mean Recall (across the folds)
	Classifier	Feel_Q1	Feel_Q2		Classifier	Feel_Q1	Feel_Q2
	SVM	0.483265	0.464519		SVM	0.513673	0.492593
	kNN	0.452585	0.438296		kNN	0.457415	0.485333
	RF	0.467891	0.446815		RF	0.473469	0.470148
	NB	0.502517	0.478519		NB	0.509184	0.458148

## Sheet: Feature Importances Macros
	GLMM Conditional R2				GLMM Marginal R2				LGBM				Permutation Importance
	Physical Fatigue		Mental Fatigue		Physical Fatigue		Mental Fatigue		Physical Fatigue		Mental Fatigue		Physical Fatigue			Mental Fatigue
	Features	Importance	Features	Importance	Features	Importance	Features	Importance	Features	Importance	Features	Importance	Features	Mean	SD	Features	Mean	SD
	WalkingTimeVariability	0.164865	SedentaryTimeVariability	0.100499	VectorMag_MIN	0.00143696	SedentaryTimeVariability	0.00180514	SedentaryTimeVariability	162	SedentaryTimeAlpha	171	VectorMag_MAX	0.0574447	0.059051	NumSedentaryBouts55min	0.0688339	0.0942403
	SedentaryTimeVariability	0.164457	WalkingTimeVariability	0.0998952	SedentaryTimeVariability	0.000883774	NumSedentaryBouts30min	0.00165143	VectorMag_MIN	150	SedentaryTimeVariability	156	NumSedentaryBouts20min	0.0563719	0.0626429	VectorMag_MAX	0.0601954	0.0663905
	WalkTimeAlpha	0.162293	VectorMag_MIN	0.0989801	NumSedentaryBouts30min	0.000822596	VectorMag_MIN	0.00121379	SedentaryTime_PRC25	138	VectorMag_MAX	144	SedentaryTimeVariability	0.0513979	0.0598761	VectorMag_MIN	0.0547009	0.0621125
	VectorMag_MIN	0.160647	VectorMag_MAX	0.098966	VectorMag_MAX	0.000499381	VectorMag_SD	0.00115773	VectorMag_PRC75	128	VectorMag_MIN	142	NumSedentaryBouts30min	0.0499025	0.0578936	SedentaryTimeVariability	0.05116	0.0625177
	VectorMag_MAX	0.158641	VectorMag_SD	0.0971924	VectorMag_SUM	0.00042847	NumWalkingBouts	0.00114944	SedentaryTime_PRC75	128	VectorMag_PRC75	133	VectorMag_MIN	0.04987	0.0520751	NumSedentaryBouts20min	0.0493284	0.053664
	VectorMag_SUM	0.158224	WalkTimeAlpha	0.0970779	NumWalkingBouts	0.000350437	VectorMag_MAX	0.000900301	VectorMag_SD	127	VectorMag_MEDIAN	133	NumSedentaryBouts55min	0.0372562	0.0434422	NumWalkingBouts	0.0468559	0.0628786
	SedentaryTime_PRC75	0.156955	VectorMag_PRC25	0.0969454	NumSedentaryBouts20min	0.000256739	SedentaryTime_SUM	0.000731395	VectorMag_MAX	125	WalkTime_PRC75	133	NumWalkingBouts	0.0358257	0.0457447	SedentaryTime_MAX	0.045696	0.0694131
	VectorMag_SD	0.156943	NumSedentaryBouts30min	0.0966697	SedentaryTime_SD	0.000251007	WalkTime_SUM	0.000698032	SedentaryTime_SD	111	SedentaryTime_PRC75	117	SedentaryTime_MAX	0.0307542	0.0454193	NumSedentaryBouts30min	0.0440476	0.0499336
	NumSteps_PRC75	0.156912	VectorMag_VAR	0.096569	NumSteps_MEAN	0.000171273	VectorMag_VAR	0.000638611	SedentaryTime_MAX	106	SedentaryTime_MAX	114	WalkingTimeVariability	0.0275683	0.035906	WalkingTimeVariability	0.0365385	0.0523048
	SedentaryTime_MEAN	0.1569	VectorMag_SUM	0.0963429	WalkTime_MEAN	0.000170697	SedentaryTime_MAX	0.00059725	VectorMag_MEDIAN	105	WalkTimeAlpha	113	WalkTime_MEDIAN	0.0269506	0.041743	SedentaryTime_SD	0.0352564	0.057483
	VectorMag_PRC25	0.15688	NumSedentaryBouts55min	0.0957525	WalkTime_MEDIAN	0.000138745	NumSedentaryBouts55min	0.000527619	SedentaryTimeAlpha	95	VectorMag_SD	105	WalkTime_SUM	0.026528	0.0418059	SedentaryTime_SUM	0.0302198	0.0538009
	NumSedentaryBouts30min	0.156865	SedentaryTime_MIN	0.0957479	VectorMag_PRC75	0.00013676	SedentaryTime_SD	0.00044953	WalkTimeAlpha	92	VectorMag_PRC25	103	VectorMag_SD	0.0253576	0.0346859	NumSteps_PRC25	0.0299756	0.0401945
	VectorMag_PRC75	0.156845	NumWalkingBouts10min	0.0956506	WalkTime_PRC75	0.000124718	NumSteps_SUM	0.000427061	NumSteps_MEAN	87	WalkingTimeVariability	101	SedentaryTime_SUM	0.0242523	0.035894	WalkTime_SUM	0.0296398	0.052397
	WalkTime_PRC75	0.156837	NumWalkingBouts	0.0956111	NumWalkingBouts10min	0.00011731	NumSteps_MIN	0.000356174	WalkTime_PRC75	85	NumWalkingBouts	86	SedentaryTime_SD	0.0227893	0.0356029	SedentaryTime_VAR	0.0277167	0.0397294
	WalkTime_MIN	0.156822	WalkTime_SD	0.0955983	SedentaryTime_MEAN	0.000102766	VectorMag_PRC25	0.000348336	SedentaryTime_MEDIAN	85	SedentaryTime_PRC25	85	NumSteps_MEDIAN	0.0220091	0.0329646	VectorMag_SD	0.0275946	0.0427803
	NumSteps_MEAN	0.156815	SedentaryTime_PRC25	0.0955981	SedentaryTime_PRC75	0.000101098	VectorMag_PRC75	0.000322716	NumSteps_MAX	83	NumSteps_MEDIAN	77	NumSteps_PRC25	0.0212289	0.02951	NumSteps_MEDIAN	0.0265568	0.0386513
	NumSteps_SUM	0.156807	WalkTime_MEAN	0.0955817	NumSteps_SD	9.7516e-05	VectorMag_SUM	0.000254314	WalkTime_MEDIAN	82	SedentaryTime_MEDIAN	76	VectorMag_PRC75	0.018498	0.0243038	SedentaryTime_PRC75	0.0247253	0.0372653
	WalkTime_MEDIAN	0.156807	NumSteps_SD	0.0955562	WalkTime_SD	8.05671e-05	WalkingTimeVariability	0.000215104	VectorMag_PRC25	81	VectorMag_SUM	72	WalkTime_PRC75	0.018498	0.0280188	NumSteps_SUM	0.0245421	0.0450573
	NumSteps_MEDIAN	0.156805	NumSteps_MEAN	0.0955521	NumSteps_PRC75	7.67386e-05	NumSedentaryBouts20min	0.000211131	NumSteps_SD	79	NumSteps_MEAN	72	NumSteps_MIN	0.0181404	0.0227973	NumSteps_MIN	0.02442	0.0314948
	NumSteps_MIN	0.156774	SedentaryTime_SUM	0.0955482	SedentaryTime_VAR	7.28333e-05	SedentaryTime_MEAN	0.000206906	WalkingTimeVariability	77	NumSteps_PRC25	71	SedentaryTime_PRC75	0.0169701	0.0249947	WalkTime_MEDIAN	0.0224969	0.0338688
	NumSteps_PRC25	0.156769	SedentaryTimeAlpha	0.0955474	WalkTime_PRC25	6.62962e-05	NumWalkingBouts10min	0.000172394	VectorMag_MEAN	77	WalkTime_MAX	63	VectorMag_MEAN	0.0168401	0.0206828	WalkTime_PRC25	0.0222222	0.0295914
	NumSteps_VAR	0.156768	VectorMag_MEDIAN	0.0955469	VectorMag_SD	6.48499e-05	WalkTime_MIN	0.000167511	NumSteps_PRC25	77	NumSteps_PRC75	62	VectorMag_VAR	0.016645	0.0220829	SedentaryTime_MEAN	0.0213065	0.0365329
	SedentaryTime_MEDIAN	0.156764	WalkTime_MAX	0.0955377	NumSteps_MAX	4.62864e-05	WalkTime_MEDIAN	0.000139841	WalkTime_MEAN	74	WalkTime_SD	62	WalkTime_PRC25	0.0161899	0.0224788	VectorMag_VAR	0.0180708	0.0270834
	SedentaryTimeAlpha	0.156764	NumSteps_MAX	0.0955239	WalkTimeAlpha	4.10311e-05	NumSteps_MEDIAN	0.000129155	NumSteps_MEDIAN	64	VectorMag_MEAN	61	VectorMag_PRC25	0.0160598	0.0182751	NumWalkingBouts10min	0.0175519	0.0249453
	SedentaryTime_SUM	0.156761	SedentaryTime_MEDIAN	0.0955154	SedentaryTimeAlpha	3.75511e-05	WalkTime_PRC25	0.000122404	NumSteps_MIN	63	SedentaryTime_MEAN	58	NumSteps_PRC75	0.0155397	0.0262233	WalkTime_PRC75	0.0174908	0.0264998
	WalkTime_SUM	0.156755	WalkTime_VAR	0.0955128	WalkTime_MAX	3.58646e-05	NumSteps_PRC25	9.62326e-05	VectorMag_SUM	58	SedentaryTime_SD	57	WalkTime_MEAN	0.0146944	0.024997	WalkTime_MEAN	0.017094	0.0305969
	VectorMag_VAR	0.156738	NumSteps_VAR	0.0955058	NumSteps_MEDIAN	3.54112e-05	WalkTime_MAX	9.22389e-05	WalkTime_MAX	56	NumSteps_MAX	54	VectorMag_MEDIAN	0.0141743	0.0178844	NumSteps_MEAN	0.0170635	0.0301809
	SedentaryTime_MAX	0.156734	NumSteps_PRC75	0.0955051	WalkTime_VAR	3.4994e-05	SedentaryTime_VAR	6.88193e-05	NumSteps_PRC75	54	NumSteps_SD	53	NumSteps_SUM	0.0127113	0.0183133	WalkTime_MIN	0.0165446	0.0207871
	NumSteps_MAX	0.156721	WalkTime_SUM	0.0955017	NumSedentaryBouts55min	3.3418e-05	WalkTime_SD	6.62e-05	NumSteps_SUM	52	NumSteps_SUM	51	SedentaryTime_VAR	0.0123862	0.0111095	VectorMag_PRC75	0.0161172	0.0241806
	NumSedentaryBouts55min	0.156715	WalkTime_PRC75	0.0954992	VectorMag_MEDIAN	2.75638e-05	SedentaryTime_PRC75	6.40394e-05	NumWalkingBouts	48	WalkTime_PRC25	49	WalkTime_MAX	0.011541	0.0174846	NumSteps_PRC75	0.0153236	0.0242401
	WalkTime_VAR	0.156713	SedentaryTime_MEAN	0.0954966	SedentaryTime_PRC25	2.57682e-05	SedentaryTime_MIN	6.03502e-05	WalkTime_SD	47	WalkTime_MEAN	49	WalkTimeAlpha	0.0105657	0.0139864	SedentaryTime_MEDIAN	0.0144689	0.022261
	SedentaryTime_PRC25	0.15671	VectorMag_MEAN	0.0954661	SedentaryTime_MIN	2.48043e-05	NumSteps_MAX	5.61699e-05	SedentaryTime_MEAN	45	WalkTime_MEDIAN	42	VectorMag_SUM	0.0104031	0.00941277	WalkTime_MAX	0.0142247	0.0251693
	NumSteps_SD	0.156703	NumSteps_MIN	0.0954515	NumSteps_VAR	2.02802e-05	NumSteps_SD	5.13406e-05	WalkTime_PRC25	45	NumSteps_MIN	26	NumWalkingBouts10min	0.00988296	0.00997868	WalkTime_SD	0.0141026	0.0254598
	WalkTime_MAX	0.156684	SedentaryTime_PRC75	0.0954454	WalkTime_MIN	1.81946e-05	SedentaryTime_PRC25	3.2364e-05	SedentaryTime_SUM	30	WalkTime_SUM	25	NumSteps_MAX	0.00949285	0.0151861	NumSteps_SD	0.0139499	0.0244106
	NumWalkingBouts	0.156682	NumSteps_SUM	0.0954381	VectorMag_MEAN	1.08533e-05	NumSteps_MEAN	2.38407e-05	SedentaryTime_MIN	28	SedentaryTime_SUM	23	SedentaryTime_MEDIAN	0.00894018	0.0128868	VectorMag_MEAN	0.0138584	0.022756
	SedentaryTime_MIN	0.156681	WalkTime_MEDIAN	0.0954001	NumSteps_SUM	9.20402e-06	WalkTimeAlpha	2.21924e-05	WalkTime_SUM	26	NumSedentaryBouts20min	19	WalkTime_SD	0.00776983	0.011559	VectorMag_SUM	0.0136447	0.0101642
	WalkTime_PRC25	0.156669	NumSedentaryBouts20min	0.0953899	WalkTime_SUM	5.33025e-06	SedentaryTime_MEDIAN	2.15819e-05	NumSedentaryBouts20min	19	WalkTime_MIN	19	NumSteps_SD	0.00763979	0.0117545	NumSteps_MAX	0.0129121	0.0226819
	WalkTime_MEAN	0.156659	NumSteps_MEDIAN	0.0953754	VectorMag_VAR	3.55438e-06	WalkTime_MEAN	2.15784e-05	WalkTime_MIN	7	SedentaryTime_MIN	12	SedentaryTime_MEAN	0.00708713	0.0107955	SedentaryTime_PRC25	0.0117216	0.0192188
	VectorMag_MEAN	0.156628	VectorMag_PRC75	0.0953621	SedentaryTime_SUM	3.22367e-06	WalkTime_VAR	9.17349e-06	NumSedentaryBouts30min	4	NumSteps_VAR	7	NumSteps_MEAN	0.0069896	0.0115733	SedentaryTime_MIN	0.00802808	0.0125979
	VectorMag_MEDIAN	0.156614	NumSteps_PRC25	0.0952692	VectorMag_PRC25	2.90012e-06	SedentaryTimeAlpha	8.21193e-06	NumWalkingBouts10min	0	NumSedentaryBouts30min	4	WalkTime_MIN	0.00695709	0.00932275	VectorMag_MEDIAN	0.00784493	0.0130522
	WalkTime_SD	0.156612	WalkTime_MIN	0.095253	SedentaryTime_MAX	1.12232e-06	NumSteps_VAR	4.61655e-06	NumSedentaryBouts55min	0	NumSedentaryBouts55min	0	SedentaryTime_PRC25	0.00510403	0.00863168	WalkTimeAlpha	0.00784493	0.00842746
	SedentaryTime_VAR	0.156591	WalkTime_PRC25	0.0952174	WalkingTimeVariability	9.12273e-07	NumSteps_PRC75	9.6403e-07	SedentaryTime_VAR	0	SedentaryTime_VAR	0	SedentaryTime_MIN	0.00448635	0.00639812	VectorMag_PRC25	0.00760073	0.0111792
	SedentaryTime_SD	0.156554	SedentaryTime_VAR	0.0951981	SedentaryTime_MEDIAN	4.62983e-07	VectorMag_MEDIAN	7.41313e-07	NumSteps_VAR	0	WalkTime_VAR	0	NumSteps_VAR	0.00269831	0.00355047	SedentaryTimeAlpha	0.00521978	0.00751495
	NumSedentaryBouts20min	0.156527	SedentaryTime_MAX	0.0951443	NumSteps_MIN	3.04804e-07	VectorMag_MEAN	5.95381e-07	VectorMag_VAR	0	VectorMag_VAR	0	WalkTime_VAR	0.00240572	0.00353052	WalkTime_VAR	0.00518926	0.00974086
	NumWalkingBouts10min	0.15647	SedentaryTime_SD	0.09505	NumSteps_PRC25	-2.98923e-08	WalkTime_PRC75	4.2386e-07	WalkTime_VAR	0	NumWalkingBouts10min	0	SedentaryTimeAlpha	0.00217815	0.00315916	NumSteps_VAR	0.00485348	0.00855039

## Sheet: Feature Importances Micros
	GLMM Conditional R2				GLMM Marginal R2				LGBM				Permutation Importance
	Physical Fatigue		Mental Fatigue		Physical Fatigue		Mental Fatigue		Physical Fatigue		Mental Fatigue		Physical Fatigue			Mental Fatigue
	Features	Importance	Features	Importance	Features	Importance	Features	Importance	Features	Importance	Features	Importance	Features	Mean	SD	Features	Mean	SD
	StepLength_ASY	0.162459	SwingTime_MEAN	0.097935	SwingTime_MEDIAN	0.000977714	StanceTime_MIN	0.000638464	StrideTime_SD	134	StepTime_ASY	127	StanceTime_MEDIAN	0.0226268	0.0379587	StanceTime_MAX	0.0126068	0.0122329
	StrideTime_SD	0.158573	StepTime_MEAN	0.097814	SwingTime_MEAN	0.000948761	StrideTime_SUM	0.00055903	StepLength_MIN	110	StepVelocity_SD	123	StanceTime_MAX	0.0125163	0.0143755	SwingTime_PRC25	0.0121795	0.0186056
	StrideTime_VAR	0.158315	SwingTime_PRC25	0.0977202	StepTime_MEAN	0.000927102	StepTime_SUM	0.000533093	StepVelocity_MIN	107	StepVelocity_MIN	117	StanceTime_PRC25	0.0110858	0.0199608	StrideTime_MAX	0.0105006	0.0125953
	SwingTime_MEAN	0.158313	SwingTime_MEDIAN	0.0974014	StepTime_MEDIAN	0.000849371	SwingTime_SUM	0.000525779	StepTime_ASY	103	SwingTime_ASY	116	StepLength_MIN	0.0103381	0.0154094	StanceTime_MIN	0.0100122	0.0125622
	StepTime_MEAN	0.158222	StepTime_PRC25	0.097306	SwingTime_PRC75	0.000689429	StanceTime_SUM	0.000524068	SwingTime_ASY	99	StepLength_ASY	114	SwingTime_SD	0.00838752	0.0124781	StepVelocity_MAX	0.00952381	0.0115042
	SwingTime_PRC25	0.158138	StepTime_MEDIAN	0.097233	SwingTime_PRC25	0.000653895	SwingTime_MEAN	0.000468872	StepVelocity_MAX	97	StanceTime_MAX	99	SwingTime_MEDIAN	0.00793238	0.014648	StepTime_MEDIAN	0.00863858	0.0127188
	SwingTime_MEDIAN	0.15804	SwingTime_PRC75	0.0972067	StepTime_PRC75	0.000650461	StepTime_MEAN	0.000441763	StepLength_MAX	96	StepLength_MIN	97	SwingTime_PRC25	0.00786736	0.0123634	StepLength_MEDIAN	0.00641026	0.00940062
	StepTime_PRC25	0.157971	StepTime_PRC75	0.0970467	StepLength_MIN	0.000586424	StepLength_ASY	0.00037825	StanceTime_ASY	95	StanceTime_ASY	94	StrideTime_PRC25	0.00783485	0.013698	StepTime_MAX	0.00628816	0.00748782
	StepLength_VAR	0.157962	StrideTime_PRC75	0.0968624	StrideTime_SD	0.000565975	SwingTime_PRC75	0.000377639	StrideTime_MAX	93	StanceTime_MIN	88	StepVelocity_MIN	0.00760728	0.00922679	StrideTime_VAR	0.00628816	0.00685886
	SwingTime_PRC75	0.157954	StanceTime_MEDIAN	0.0967255	StrideTime_MAX	0.00053214	StrideTime_PRC75	0.000375678	StepVelocity_PRC75	84	StrideTime_MAX	80	StepVelocity_MEAN	0.00715215	0.0133434	SwingTime_MAX	0.00622711	0.0079762
	StrideTime_MAX	0.157802	StanceTime_MEAN	0.0967014	StepVelocity_MAX	0.000505686	SwingTime_MEDIAN	0.000325975	StepVelocity_SD	78	StrideTime_MIN	78	StanceTime_PRC75	0.00624187	0.0111393	StepLength_PRC75	0.00607448	0.0083789
	StepTime_PRC75	0.157762	StepVelocity_PRC75	0.0965692	StepTime_PRC25	0.000473952	StepTime_MEDIAN	0.000324215	StanceTime_MAX	77	StrideTime_PRC75	77	StrideTime_MAX	0.00598179	0.00710877	StanceTime_PRC75	0.00579976	0.00942355
	StepLength_MIN	0.157761	StrideTime_MEDIAN	0.0965526	StrideTime_MEDIAN	0.000413329	StepTime_PRC75	0.000321812	StepLength_SUM	75	StepVelocity_MAX	77	StepLength_PRC75	0.00572172	0.00875536	StrideTime_SD	0.00564713	0.00758355
	StepLength_SD	0.157718	StrideTime_PRC25	0.0965063	StepTime_MAX	0.000386446	SwingTime_PRC25	0.000317438	StrideTime_PRC25	71	StrideTime_MEAN	73	StrideTime_SD	0.00562419	0.00809699	StepLength_PRC25	0.00558608	0.00768224
	StanceTime_MIN	0.157636	StanceTime_MIN	0.0963853	StanceTime_MEAN	0.000380006	StepVelocity_MAX	0.000282901	StepLength_SD	70	StanceTime_SD	73	StanceTime_MIN	0.0053316	0.00705221	SwingTime_MEDIAN	0.00540293	0.00831498
	StepVelocity_VAR	0.157542	StanceTime_PRC75	0.0963374	StanceTime_MEDIAN	0.00037033	StanceTime_MAX	0.000268383	StepLength_ASY	70	StepLength_MAX	72	SwingTime_MIN	0.00523407	0.00474277	StrideTime_MIN	0.00534188	0.00841022
	StepTime_MAX	0.157509	StepLength_ASY	0.0962003	StrideTime_PRC75	0.000367547	StepVelocity_MEDIAN	0.000253922	StanceTime_MEDIAN	68	StepLength_PRC75	67	StrideTime_VAR	0.00477893	0.00610402	StepLength_ASY	0.00525031	0.00779661
	StepVelocity_SD	0.157455	StepVelocity_MAX	0.0961306	StanceTime_PRC75	0.000336782	StepVelocity_PRC75	0.000246737	StrideTime_PRC75	66	SwingTime_SD	66	StepVelocity_MAX	0.00474642	0.00606682	StepVelocity_PRC75	0.00518926	0.009264
	StepTime_MEDIAN	0.157335	StepVelocity_MEAN	0.0961079	StrideTime_VAR	0.000331988	StepVelocity_MEAN	0.000246308	SwingTime_SD	65	StepLength_SD	65	StepTime_VAR	0.0046814	0.00551144	StepVelocity_SUM	0.00515873	0.00665676
	StepLength_PRC25	0.157296	StanceTime_PRC25	0.0961066	StanceTime_MIN	0.000324224	StepTime_PRC25	0.000233106	SwingTime_PRC75	64	StepVelocity_PRC75	65	SwingTime_MEAN	0.00458388	0.00901548	StepLength_SUM	0.00503663	0.00595496
	StanceTime_MEAN	0.157262	StanceTime_MAX	0.0959092	StepLength_VAR	0.0002481	StanceTime_PRC75	0.000222442	StepVelocity_MEDIAN	64	StrideTime_SD	60	StepTime_MEAN	0.00458388	0.0103118	StanceTime_MEDIAN	0.00497558	0.00602829
	StepVelocity_MAX	0.157227	StepTime_MAX	0.0959056	StrideTime_PRC25	0.000239326	StanceTime_MEDIAN	0.000222138	StepLength_MEDIAN	60	SwingTime_MAX	58	StanceTime_VAR	0.00455137	0.00728927	StanceTime_MEAN	0.0047619	0.0054734
	StanceTime_PRC25	0.157206	StrideTime_MEAN	0.0958692	StepLength_SD	0.00022025	StepTime_MAX	0.000222063	StepTime_PRC25	58	StrideTime_PRC25	57	SwingTime_VAR	0.00448635	0.00511051	StepVelocity_MIN	0.00470085	0.00826725
	StrideTime_PRC75	0.157205	StepVelocity_MEDIAN	0.0958033	StepLength_ASY	0.000219692	StanceTime_MEAN	0.000209044	StepLength_PRC75	58	StepVelocity_PRC25	57	StepTime_MAX	0.00438882	0.00494668	StepVelocity_MEAN	0.0046398	0.00764673
	StanceTime_PRC75	0.157202	StepVelocity_VAR	0.0957001	StepVelocity_VAR	0.000202175	StepLength_SUM	0.000193005	StepVelocity_PRC25	57	StanceTime_MEDIAN	56	StepVelocity_VAR	0.00425878	0.0075927	StepLength_MIN	0.0046398	0.00749908
	StrideTime_MEDIAN	0.157195	StrideTime_MIN	0.0956003	StepVelocity_SD	0.000199575	StrideTime_MEDIAN	0.000167421	StrideTime_MEAN	57	StepLength_PRC25	54	StepVelocity_PRC25	0.00425878	0.00702653	StepTime_PRC25	0.00460928	0.00572863
	StrideTime_PRC25	0.157157	SwingTime_MAX	0.0955909	StanceTime_MAX	0.000163619	StepVelocity_PRC25	0.000166319	StepLength_PRC25	56	StanceTime_PRC25	53	StepTime_ASY	0.00409623	0.00683918	StanceTime_PRC25	0.0045177	0.00596656
	StepLength_MEAN	0.157073	StrideTime_MAX	0.0955576	StanceTime_PRC25	0.000158373	SwingTime_SD	0.000161778	StepTime_MEAN	55	StepLength_SUM	53	StrideTime_MIN	0.00390117	0.00531161	StepVelocity_SD	0.00436508	0.00682208
	StepLength_MEDIAN	0.156901	StanceTime_ASY	0.0955365	SwingTime_ASY	0.000131218	StepVelocity_SUM	0.000148118	StrideTime_MIN	54	StanceTime_PRC75	52	StepLength_MEAN	0.00383615	0.00775342	StrideTime_MEAN	0.00405983	0.00616663
	SwingTime_MIN	0.1569	SwingTime_ASY	0.0955159	StepLength_PRC25	0.000120199	SwingTime_VAR	0.00013217	StanceTime_MIN	53	SwingTime_PRC75	51	StepTime_PRC75	0.00377113	0.00792851	SwingTime_PRC75	0.00396825	0.00682848
	SwingTime_ASY	0.156859	SwingTime_VAR	0.0955108	StepVelocity_MIN	7.66512e-05	SwingTime_MAX	0.000125652	StepLength_MEAN	50	StepLength_MEDIAN	51	StepTime_SD	0.00351105	0.00395442	StrideTime_PRC25	0.00396825	0.00574922
	StepLength_SUM	0.156852	StepTime_MIN	0.0955098	StepLength_MEAN	7.34745e-05	StepTime_SD	0.000118344	StanceTime_SD	45	StepLength_MEAN	50	StanceTime_SD	0.00351105	0.0044169	SwingTime_MIN	0.00393773	0.00446202
	StepVelocity_SUM	0.156849	StrideTime_SD	0.0955082	SwingTime_MIN	5.28012e-05	StanceTime_SD	0.000117382	SwingTime_PRC25	45	StepVelocity_MEAN	49	SwingTime_MAX	0.00351105	0.00442193	StepVelocity_MEDIAN	0.00387668	0.0059133
	StepVelocity_PRC25	0.156847	SwingTime_MIN	0.0955028	StepTime_MIN	5.20601e-05	StanceTime_VAR	0.000111234	SwingTime_MAX	44	StepVelocity_MEDIAN	47	StepLength_PRC25	0.0029909	0.00605323	StepVelocity_PRC25	0.00381563	0.00569222
	SwingTime_MAX	0.15683	StepTime_ASY	0.0954935	StepLength_MEDIAN	3.71423e-05	StepTime_VAR	0.000105179	StepTime_MAX	44	StepTime_PRC75	42	StepLength_SUM	0.00292588	0.0034502	StepLength_VAR	0.00375458	0.00498842
	SwingTime_SUM	0.156827	SwingTime_SD	0.0954707	StepVelocity_SUM	1.85798e-05	StepLength_MEDIAN	9.41114e-05	StanceTime_MEAN	43	StepTime_SD	40	SwingTime_PRC75	0.00286086	0.00610812	StepVelocity_VAR	0.00369353	0.00608723
	StepLength_MAX	0.156817	StrideTime_VAR	0.0954324	StepLength_SUM	1.73039e-05	StrideTime_PRC25	9.26653e-05	SwingTime_MEAN	41	StepTime_MEAN	40	StepVelocity_SUM	0.00279584	0.00330931	StepTime_ASY	0.00360195	0.00750823
	StepVelocity_MIN	0.156815	StepLength_MIN	0.0954099	StepVelocity_PRC25	1.61506e-05	StepLength_PRC25	6.46165e-05	StanceTime_PRC75	39	SwingTime_PRC25	40	StepLength_VAR	0.00276333	0.00378465	StepTime_SD	0.00357143	0.00431814
	StepTime_SUM	0.156811	StrideTime_SUM	0.0953908	SwingTime_SUM	1.28908e-05	StepLength_MEAN	5.7065e-05	StepTime_SD	36	StepTime_PRC25	40	StepVelocity_PRC75	0.00273082	0.00640055	StepTime_MEAN	0.00347985	0.00383105
	StanceTime_SUM	0.156808	StepVelocity_SUM	0.0953872	StrideTime_MEAN	1.01423e-05	StepLength_MIN	5.34612e-05	StepTime_MEDIAN	32	StepTime_MAX	38	StepLength_ASY	0.00269831	0.00443637	StepTime_PRC75	0.00338828	0.00480902
	StrideTime_SUM	0.156798	StepTime_VAR	0.0953848	SwingTime_SD	8.2797e-06	StepLength_PRC75	5.04187e-05	StepVelocity_MEAN	32	StrideTime_MEDIAN	37	StanceTime_MEAN	0.00250325	0.00436049	StepTime_SUM	0.00326618	0.00429993
	SwingTime_VAR	0.156786	StanceTime_SUM	0.0953733	StepTime_VAR	8.23447e-06	StrideTime_MEAN	4.68653e-05	StrideTime_MEDIAN	31	StanceTime_SUM	31	StepTime_MEDIAN	0.00243823	0.00517099	StanceTime_SUM	0.00326618	0.00434531
	StepVelocity_PRC75	0.156772	StepTime_SUM	0.0953641	StepLength_MAX	7.9349e-06	StanceTime_PRC25	3.70534e-05	StanceTime_PRC25	30	StanceTime_MEAN	31	StanceTime_ASY	0.00230819	0.00618801	SwingTime_SUM	0.00320513	0.00423836
	StanceTime_ASY	0.156769	StepVelocity_SD	0.0953621	StepTime_SUM	7.30001e-06	StepLength_SD	2.68707e-05	StepTime_PRC75	30	StepTime_MEDIAN	26	StrideTime_PRC75	0.00221066	0.00486287	SwingTime_SD	0.0031746	0.00391463
	SwingTime_SD	0.156762	SwingTime_SUM	0.0953579	StepLength_PRC75	7.28352e-06	SwingTime_MIN	1.97029e-05	StepVelocity_SUM	29	SwingTime_MEAN	24	StepTime_MIN	0.00217815	0.00293271	StepTime_VAR	0.0031746	0.00353547
	StepVelocity_MEDIAN	0.156761	StepLength_SUM	0.0953507	SwingTime_VAR	7.18471e-06	StepVelocity_VAR	1.7892e-05	SwingTime_MEDIAN	27	SwingTime_MEDIAN	23	StrideTime_MEAN	0.00217815	0.00428846	StrideTime_SUM	0.00311355	0.00402482
	StepLength_PRC75	0.15676	StepVelocity_PRC25	0.0953369	StanceTime_SUM	6.77924e-06	StepLength_MAX	1.40853e-05	StanceTime_SUM	26	StrideTime_SUM	21	StepVelocity_SD	0.00195059	0.00387255	StanceTime_VAR	0.0030525	0.00381515
	StepVelocity_MEAN	0.156759	StepTime_SD	0.0953313	StanceTime_VAR	6.62129e-06	StrideTime_MIN	8.37165e-06	SwingTime_SUM	23	StepVelocity_SUM	20	StepVelocity_MEDIAN	0.00130039	0.00503639	StrideTime_PRC75	0.00302198	0.00478039
	StepTime_VAR	0.156754	StepVelocity_MIN	0.095324	SwingTime_MAX	5.61883e-06	StanceTime_ASY	6.48512e-06	StrideTime_SUM	18	SwingTime_SUM	14	SwingTime_SUM	0.00123537	0.00239502	SwingTime_ASY	0.00302198	0.00550512
	StepTime_SD	0.156745	StepLength_VAR	0.0953181	StrideTime_MIN	5.05936e-06	StepTime_ASY	4.82947e-06	StepTime_SUM	17	StepTime_MIN	8	StepLength_MEDIAN	0.00120286	0.00333059	SwingTime_MEAN	0.00296093	0.00439915
	StrideTime_MEAN	0.156743	StepLength_PRC75	0.0952611	StrideTime_SUM	4.43346e-06	StrideTime_MAX	2.34113e-06	StepTime_MIN	15	StepTime_SUM	7	StepTime_PRC25	0.00120286	0.0036918	StanceTime_SD	0.00286935	0.00314493
	StanceTime_SD	0.156742	StepLength_MAX	0.0952462	StepTime_ASY	4.0695e-06	SwingTime_ASY	1.27955e-06	SwingTime_MIN	9	SwingTime_MIN	2	StrideTime_MEDIAN	0.000617685	0.00318162	StepLength_SD	0.00286935	0.00491643
	StepTime_ASY	0.156733	StanceTime_VAR	0.0951892	StepTime_SD	3.4587e-06	StrideTime_VAR	9.35309e-07	StepVelocity_VAR	0	StrideTime_VAR	0	StepTime_SUM	0.000487646	0.00223125	StanceTime_ASY	0.00247253	0.00527585
	StanceTime_VAR	0.156728	StanceTime_SD	0.0951551	StanceTime_SD	1.48514e-06	StepVelocity_SD	2.39803e-07	StrideTime_VAR	0	StepVelocity_VAR	0	StanceTime_SUM	0.000422627	0.00219506	StrideTime_MEDIAN	0.00222833	0.00297949
	StrideTime_MIN	0.156709	StepLength_SD	0.0950921	StepVelocity_PRC75	1.3346e-06	StepVelocity_MIN	9.95936e-08	StanceTime_VAR	0	SwingTime_VAR	0	StepLength_SD	0.000390117	0.00143695	StepLength_MAX	0.00201465	0.00508511
	StanceTime_MEDIAN	0.156709	StepLength_MEAN	0.0950474	StepVelocity_MEAN	3.91048e-07	StepTime_MIN	4.07783e-08	SwingTime_VAR	0	StepLength_VAR	0	StrideTime_SUM	0.000357607	0.00233456	StepTime_MIN	0.00173993	0.00535996
	StepTime_MIN	0.156686	StepLength_MEDIAN	0.0949495	StepVelocity_MEDIAN	1.30223e-07	StepLength_VAR	1.25049e-08	StepTime_VAR	0	StepTime_VAR	0	SwingTime_ASY	0.000325098	0.00270561	StepLength_MEAN	0.00167888	0.00223984
	StanceTime_MAX	0.156637	StepLength_PRC25	0.0949208	StanceTime_ASY	4.83991e-09	StrideTime_SD	9.53587e-12	StepLength_VAR	0	StanceTime_VAR	0	StepLength_MAX	0.000292588	0.00205041	SwingTime_VAR	0.00152625	0.00287376

## Sheet: With Heathy Controls Included
	GLMM Associations																Machine Learning Intersubject Cross Validation																													Machine Learning Intrasubject Cross Validation
	Macros								Micros								Macros															Micros														Macros
	Features	p-values		Conditional R2		Marginal R2			Features	p-values		Conditional R2		Marginal R2
		PF	MF	PF	MF	PF	MF			PF	MF	PF	MF	PF	MF		Mean of Balanced Accuracy (across the folds)															Mean of Balanced Accuracy (across the folds)														Mean of Balanced Accuracy (across the folds)
	NumSteps_SD	0.680573	0.715801	0.171177	-0.130079	2.6003e-05	-2.19114e-05		StanceTime_MEAN	0.101089	0.227399	0.172326	0.131452	0.000524367	0.000302402		Gait Characteristic	All		Ambulatory Volume		Sedentary Volume		Pattern		Vector Magnitude		Variability				Gait Characteristic	All		Ambulatory Volume		Sedentary Volume		Pattern		Vector Magnitude		Variability			Classifier	Feel_Q1	Feel_Q2
	NumSteps_MEAN	0.336494	0.957818	0.171179	0.129934	0.000148062	4.82157e-07		StanceTime_SD	0.375075	0.241411	0.171387	0.130236	0.000137362	0.000248727		PRO	PF	MF	PF	MF	PF	MF	PF	MF	PF	MF	PF	MF			PRO	PF	MF	PF	MF	PF	MF	PF	MF	PF	MF	PF	MF		SVM	0.527792	0.51019
	NumSteps_SUM	0.97079	0.319106	-0.171218	-0.130324	-2.09205e-07	-0.000171028		StanceTime_ASY	0.757078	0.986187	-0.171251	-0.129956	-1.53778e-05	-5.06237e-08		SVM	0.501277	0.48081	0.489456	0.481203	0.494683	0.51997	0.48001	0.487881	0.520127	0.495568	0.480378	0.483109			SVM	0.485681	0.479289	0.470435	0.486488	0.499273	0.492213	0.494433	0.474908	0.490613	0.490188	0.470167	0.465702		kNN	0.53375	0.513571
	NumSteps_VAR	0.747431	0.922205	0.171234	-0.129962	1.62313e-05	-1.62183e-06		StepLength_MEAN	0.949565	0.364207	0.171318	-0.129937	7.33184e-07	-0.000158459		kNN	0.516089	0.504455	0.511754	0.491798	0.514002	0.511326	0.495573	0.5027	0.519922	0.497177	0.472377	0.484301			kNN	0.51336	0.47814	0.480686	0.490113	0.480227	0.476766	0.493994	0.488525	0.485091	0.5044	0.504594	0.502604		RF	0.561375	0.504905
	NumSteps_MIN	0.769971	0.182382	0.171184	0.130018	1.29311e-05	0.000273025		StepLength_SD	0.677533	0.381361	-0.171499	0.129629	-2.76025e-05	0.000133694		RF	0.507493	0.509977	0.476164	0.499121	0.504552	0.517148	0.481643	0.506535	0.521885	0.499612	0.495549	0.477926			RF	0.485759	0.488604	0.472911	0.47136	0.490806	0.464517	0.486721	0.483668	0.487337	0.494783	0.485614	0.481884		NB	0.551792	0.513667
	NumSteps_MAX	0.952963	0.659879	0.171215	-0.130078	5.31676e-07	-3.18936e-05		StepLength_ASY	0.478844	0.299881	0.17501	0.130491	7.75608e-05	0.000168896		NB	0.492008	0.499574	0.467958	0.500714	0.488057	0.516077	0.484887	0.499213	0.50851	0.475846	0.482525	0.498345			NB	0.477593	0.485376	0.45868	0.480656	0.491176	0.477377	0.466295	0.481876	0.497798	0.501834	0.489887	0.493531
	NumSteps_MEDIAN	0.444141	0.231636	0.171268	0.129572	0.000109921	0.00032701		StepTime_MEAN	0.016706	0.0825922	0.17312	0.132542	0.00116104	0.000644321																															Standard Deviation of Balanced Accuracy (across the folds)
	NumSteps_PRC25	0.930093	0.468073	0.171212	0.129693	1.24405e-06	8.60941e-05		StepTime_SD	0.348797	0.240498	0.171492	0.130475	0.000154633	0.000253114		Standard Deviation of Balanced Accuracy (across the folds)															Standard Deviation of Balanced Accuracy (across the folds)														Classifier	Feel_Q1	Feel_Q2
	NumSteps_PRC75	0.408584	0.425817	0.171303	0.129717	0.000132069	0.000139132		StepTime_ASY	0.790281	0.828728	-0.171217	-0.129941	-1.12208e-05	-8.0449e-06		Gait Characteristic	All		Ambulatory Volume		Sedentary Volume		Pattern		Vector Magnitude		Variability				Gait Characteristic	All		Ambulatory Volume		Sedentary Volume		Pattern		Vector Magnitude		Variability			SVM	0.172662	0.169355
	WalkTime_SD	0.609431	0.772786	0.171118	-0.130063	4.04575e-05	-1.38667e-05		StepVelocity_MEAN	0.454428	0.098191	-0.171381	-0.131196	-0.000100695	-0.000538615		PRO	PF	MF	PF	MF	PF	MF	PF	MF	PF	MF	PF	MF			PRO	PF	MF	PF	MF	PF	MF	PF	MF	PF	MF	PF	MF		kNN	0.216846	0.192472
	WalkTime_MEAN	0.26563	0.820403	0.171094	0.129851	0.000201121	9.07956e-06		StepVelocity_SD	0.711085	0.855351	-0.171397	0.129772	-2.34474e-05	5.992e-06		SVM	0.0186848	0.00985881	0.0148265	0.0262959	0.0191733	0.0117689	0.0241086	0.0236764	0.017393	0.00904025	0.0119337	0.0102457			SVM	0.0216777	0.0223256	0.0222346	0.0144385	0.0106744	0.0146702	0.0299694	0.0327491	0.0106587	0.0131055	0.0334003	0.0202091		RF	0.21814	0.191359
	WalkTime_SUM	0.783686	0.22646	-0.171191	-0.130363	-1.19006e-05	-0.000256532		StrideTime_MEAN	0.52941	0.456473	0.171313	0.130543	6.63374e-05	0.00010114		kNN	0.0238154	0.02485	0.0314001	0.0258674	0.0424641	0.00771921	0.0231903	0.0211427	0.00910815	0.0179652	0.00995903	0.0340276			kNN	0.0242041	0.0207231	0.0237631	0.02948	0.0255542	0.0198232	0.00783865	0.0209264	0.015436	0.0271259	0.0124047	0.0297738		NB	0.191802	0.194024
	WalkTime_VAR	0.563872	0.966077	0.171177	-0.12996	5.03487e-05	-3.0302e-07		StrideTime_SD	0.203877	0.62986	-0.171938	0.12975	-0.00027453	4.25243e-05		RF	0.0306724	0.0188135	0.024341	0.0213982	0.0147556	0.0257928	0.0156631	0.0169544	0.0173433	0.033248	0.0146714	0.0174684			RF	0.0200718	0.0270852	0.0329057	0.0169049	0.027824	0.034953	0.0193273	0.0159445	0.0211664	0.0200645	0.012749	0.0182869
	WalkTime_MIN	0.651316	0.388127	0.171283	0.129934	3.04675e-05	0.000113525		SwingTime_MEAN	0.012095	0.0663972	0.172964	0.132659	0.00132094	0.000738886		NB	0.0495819	0.0441853	0.0275798	0.0356594	0.0345534	0.0386836	0.0394508	0.00537023	0.0174626	0.0245045	0.0230761	0.0184751			NB	0.0413426	0.0335961	0.0404016	0.0388396	0.00923998	0.0105482	0.0346586	0.0402324	0.0194089	0.0125539	0.0196092	0.0204902		Mean Precision (across the folds)
	WalkTime_MAX	0.873056	0.66685	0.171192	-0.130083	3.92945e-06	-3.0702e-05		SwingTime_SD	0.401389	0.246209	0.171639	0.130698	0.000122818	0.000244336																															Classifier	Feel_Q1	Feel_Q2
	WalkTime_MEDIAN	0.23178	0.180734	0.171333	0.129619	0.000252921	0.000350355		SwingTime_ASY	0.620082	0.703484	-0.171226	-0.12996	-3.95464e-05	-2.46099e-05		Mean Precision (across the folds)															Mean Precision (across the folds)														SVM	0.458488	0.452497
	WalkTime_PRC25	0.327425	0.285429	0.17112	0.129629	0.000148988	0.000185219		StanceTime_SUM	0.968622	0.276756	-0.171218	-0.130317	-2.40725e-07	-0.000204166		Gait Characteristic	All		Ambulatory Volume		Sedentary Volume		Pattern		Vector Magnitude		Variability				Gait Characteristic	All		Ambulatory Volume		Sedentary Volume		Pattern		Vector Magnitude		Variability			kNN	0.497833	0.447048
	WalkTime_PRC75	0.288433	0.344069	0.171284	0.129603	0.000208304	0.000181691		StanceTime_VAR	0.349724	0.264807	0.171432	0.130187	0.000152393	0.000223039		PRO	PF	MF	PF	MF	PF	MF	PF	MF	PF	MF	PF	MF			PRO	PF	MF	PF	MF	PF	MF	PF	MF	PF	MF	PF	MF		RF	0.555071	0.458544
	SedentaryTime_SD	0.162707	0.138666	0.171284	0.130146	0.000296537	0.000352622		StanceTime_MEDIAN	0.151698	0.278604	0.171866	0.131398	0.000435303	0.000265651		SVM	0.405062	0.320237	0.5316	0.323297	0.41157	0.412277	0.359413	0.36229	0.439699	0.384019	0.382215	0.353276			SVM	0.394594	0.361554	0.412509	0.36645	0.390464	0.329584	0.422772	0.349153	0.396514	0.364045	0.379878	0.358835		NB	0.525857	0.475068
	SedentaryTime_MEAN	0.535941	0.474563	0.171386	0.130205	5.76452e-05	8.10348e-05		StanceTime_PRC25	0.763955	0.745524	0.171363	0.130302	1.82312e-05	2.24214e-05		kNN	0.433836	0.392877	0.429992	0.378403	0.433036	0.41107	0.412636	0.392516	0.44242	0.385576	0.385254	0.373442			kNN	0.431279	0.367367	0.398546	0.379493	0.3962	0.36604	0.411642	0.376806	0.403343	0.392152	0.426006	0.387512
	SedentaryTime_SUM	0.810976	0.214724	0.171194	0.130402	9.01893e-06	0.000269572		StanceTime_PRC75	0.0814718	0.179286	0.17234	0.13128	0.000567387	0.000355549		RF	0.4185	0.404345	0.381907	0.388304	0.42326	0.407257	0.396193	0.399079	0.446556	0.389994	0.411628	0.362559			RF	0.39685	0.372084	0.383206	0.351688	0.402641	0.350727	0.401066	0.362403	0.40268	0.382049	0.403409	0.371041		Mean Recall (across the folds)
	SedentaryTime_VAR	0.465642	0.508456	0.171221	0.129943	8.04212e-05	6.89705e-05		StanceTime_MIN	0.41412	0.197277	0.171531	0.130653	9.97739e-05	0.000268579		NB	0.427816	0.364077	0.361259	0.38086	0.409883	0.425427	0.408109	0.388775	0.447837	0.266379	0.397054	0.392134			NB	0.403113	0.37959	0.38185	0.377969	0.405533	0.359818	0.395861	0.362574	0.416168	0.396406	0.402312	0.398778		Classifier	Feel_Q1	Feel_Q2
	SedentaryTime_MIN	0.737393	0.638341	-0.17118	0.130101	-1.67546e-05	3.1986e-05		StanceTime_MAX	0.633206	0.559381	-0.171172	-0.130164	-3.46752e-05	-5.53188e-05																															SVM	0.52475	0.508
	SedentaryTime_MAX	0.482828	0.0529074	0.171034	0.130097	7.55887e-05	0.000610701		StepLength_SUM	0.860348	0.511225	0.171233	-0.130252	4.88234e-06	-7.27416e-05		Mean Recall (across the folds)															Mean Recall (across the folds)														kNN	0.47475	0.423429
	SedentaryTime_MEDIAN	0.699433	0.918431	-0.171143	-0.129925	-2.2438e-05	-1.65885e-06		StepLength_VAR	0.698293	0.527216	-0.171512	0.129625	-2.47427e-05	7.06601e-05		Gait Characteristic	All		Ambulatory Volume		Sedentary Volume		Pattern		Vector Magnitude		Variability				Gait Characteristic	All		Ambulatory Volume		Sedentary Volume		Pattern		Vector Magnitude		Variability			RF	0.533	0.470952
	SedentaryTime_PRC25	0.586485	0.890357	-0.171163	0.129999	-4.46823e-05	2.90835e-06		StepLength_MEDIAN	0.890692	0.314497	-0.171253	-0.129906	-3.55814e-06	-0.000197949		PRO	PF	MF	PF	MF	PF	MF	PF	MF	PF	MF	PF	MF			PRO	PF	MF	PF	MF	PF	MF	PF	MF	PF	MF	PF	MF		NB	0.579	0.494381
	SedentaryTime_PRC75	0.80487	0.95692	0.171311	0.129977	9.24368e-06	4.70615e-07		StepLength_PRC25	0.908475	0.31579	0.17135	-0.129707	2.35518e-06	-0.000189437		SVM	0.158704	0.140143	0.131593	0.105201	0.422594	0.405019	0.280422	0.270029	0.438063	0.350034	0.281094	0.224162			SVM	0.343926	0.310404	0.246007	0.279043	0.0515111	0.0302689	0.204571	0.236588	0.192837	0.171418	0.361235	0.480984
	NumWalkingBouts	0.147098	0.059453	-0.171119	-0.130468	-0.000333461	-0.000630516		StepLength_PRC75	0.812699	0.54499	-0.171274	-0.130083	-1.04152e-05	-7.10353e-05		kNN	0.467728	0.44819	0.462815	0.444775	0.455806	0.341046	0.454004	0.437057	0.409678	0.447539	0.383196	0.428104			kNN	0.493411	0.438793	0.432412	0.420583	0.433167	0.400224	0.465321	0.463621	0.429718	0.447576	0.355758	0.40087
	NumWalkingBouts10min	0.22568	0.980671	0.170886	0.129946	0.00022058	9.58182e-08		StepLength_MIN	0.147512	0.984316	0.172171	-0.129857	0.000304156	-6.33595e-08		RF	0.364655	0.346268	0.350455	0.351717	0.385947	0.369007	0.413451	0.391029	0.414759	0.374104	0.393254	0.381894			RF	0.347986	0.281405	0.349851	0.338726	0.399221	0.337228	0.354406	0.308379	0.406565	0.382455	0.438206	0.459154
	NumSedentaryBouts20min	0.216506	0.558328	0.171226	0.130106	0.000234406	5.81745e-05		StepLength_MAX	0.888688	0.966387	-0.171328	0.129842	-3.00742e-06	3.18395e-07		NB	0.444322	0.627146	0.242791	0.60519	0.90105	0.533423	0.902074	0.942586	0.187278	0.211539	0.317966	0.396358			NB	0.789468	0.739527	0.593032	0.788446	0.51266	0.48878	0.706521	0.426276	0.916418	0.767814	0.747304	0.192994
	NumSedentaryBouts30min	0.0120879	0.0207519	0.171407	0.131262	0.000945067	0.000885062		StepTime_SUM	0.985489	0.281542	-0.171221	-0.130322	-5.15521e-08	-0.000200468
	NumSedentaryBouts55min	0.432199	0.0971144	0.171243	0.130424	9.28581e-05	0.000444304		StepTime_VAR	0.347494	0.276325	0.171546	0.130436	0.000156523	0.000218775
	WalkTimeAlpha	0.69812	0.849629	0.1758	-0.131138	2.40824e-05	-7.15858e-06		StepTime_MEDIAN	0.0391515	0.174748	0.172111	0.131788	0.000904077	0.000415567
	SedentaryTimeAlpha	0.678992	0.859086	-0.171242	-0.129969	-2.47262e-05	-4.72929e-06		StepTime_PRC25	0.341449	0.347033	0.17171	0.130994	0.000184329	0.00018807
	VectorMag_SD	0.361452	0.0371701	-0.171559	-0.132483	-0.000139945	-0.000796497		StepTime_PRC75	0.0242053	0.10692	0.172879	0.132027	0.000974121	0.00052611
	VectorMag_MEAN	0.866089	0.794083	-0.171132	0.130079	-4.70145e-06	1.11037e-05		StepTime_MIN	0.51276	0.832649	-0.171076	-0.129889	-7.9783e-05	-7.57128e-06
	VectorMag_SUM	0.219459	0.257133	0.172159	0.130659	0.000250612	0.000215445		StepTime_MAX	0.296897	0.519532	-0.171622	-0.13023	-0.000165239	-6.80455e-05
	VectorMag_VAR	0.675548	0.149295	-0.171352	-0.131592	-2.93735e-05	-0.000403112		StepVelocity_SUM	0.858622	0.544641	0.171234	-0.130208	5.02762e-06	-6.19581e-05
	VectorMag_MIN	0.0304421	0.0445019	0.173162	0.132788	0.000869113	0.000811667		StepVelocity_VAR	0.754029	0.934104	-0.171382	-0.129912	-1.73493e-05	-1.24487e-06
	VectorMag_MAX	0.395512	0.067374	-0.172103	-0.133441	-0.000120675	-0.000613601		StepVelocity_MEDIAN	0.432385	0.0885218	-0.171344	-0.131101	-0.000109164	-0.00056602
	VectorMag_MEDIAN	0.87039	0.763404	-0.171148	0.130101	-4.25974e-06	1.3811e-05		StepVelocity_PRC25	0.522833	0.124748	-0.171253	-0.130415	-6.68145e-05	-0.000425021
	VectorMag_PRC25	0.912786	0.182272	0.171316	0.131375	1.97765e-06	0.00029673		StepVelocity_PRC75	0.606176	0.161269	-0.171402	-0.131481	-5.24821e-05	-0.000410214
	VectorMag_PRC75	0.624555	0.429384	-0.171228	-0.130009	-3.67062e-05	-0.000100329		StepVelocity_MIN	0.787676	0.585172	0.171322	-0.129747	1.05879e-05	-4.96278e-05
	WalkingTimeVariability	0.688496	0.484511	-0.177872	-0.134088	-2.8668e-05	-9.3305e-05		StepVelocity_MAX	0.0698842	0.239897	-0.171951	-0.13076	-0.000519874	-0.000233609
	SedentaryTimeVariability	0.0222281	0.0187482	0.177777	0.134536	0.000831248	0.000955117		StrideTime_SUM	0.950937	0.274389	-0.171216	-0.130349	-5.9042e-07	-0.000206597
									StrideTime_VAR	0.26335	0.688679	-0.172084	0.129654	-0.000214306	2.94786e-05
									StrideTime_MEDIAN	0.138573	0.356187	0.171804	0.131001	0.000420406	0.000175488
									StrideTime_PRC25	0.437047	0.4634	0.171273	0.130682	0.000117707	0.000113153
									StrideTime_PRC75	0.125196	0.164472	0.17193	0.131375	0.000399349	0.000343822
									StrideTime_MIN	0.771549	0.929587	-0.171172	-0.129929	-1.31345e-05	-1.27572e-06
									StrideTime_MAX	0.107581	0.556873	-0.171947	0.129706	-0.000442689	6.02838e-05
									SwingTime_SUM	0.964698	0.298807	0.171227	-0.130348	3.05533e-07	-0.000186616
									SwingTime_VAR	0.445106	0.283975	0.171633	0.13062	0.000100803	0.000206034
									SwingTime_MEDIAN	0.0102801	0.103138	0.172405	0.132124	0.00143661	0.000600849
									SwingTime_PRC25	0.170821	0.221789	0.171647	0.131369	0.000408835	0.000338115
									SwingTime_PRC75	0.0147445	0.0737812	0.173108	0.132294	0.00118348	0.000663458
									SwingTime_MIN	0.987061	0.909603	0.171226	-0.12995	3.90389e-08	-1.99138e-06
									SwingTime_MAX	0.878884	0.63302	-0.171245	-0.130033	-3.50391e-06	-3.62042e-05
[truncated: 39 more columns]
